# Supplementary material for: LncRNAs LY86-AS1 and VIM-AS1 Distinguish Plasma Cell Leukemia Patients from Multiple Myeloma Patients
Source: Biomedicines. 2021 Nov 8;9(11):1637. doi: 10.3390/biomedicines9111637 (PMC8615960; doi:10.3390/biomedicines9111637)
Supplement: Supplementary file 1 [file biomedicines-09-01637-s001.zip]

Archive with 1 entries (1 files):
- biomedicines-1414265-supplementary.pdf
